# Supplementary material for: A SOX17-PDGFB signaling axis regulates aortic root development
Source: Nat Commun. 2022 Jul 13;13:4065. doi: 10.1038/s41467-022-31815-1 (PMC9279414; doi:10.1038/s41467-022-31815-1)
Supplement: Supplementary file 4 — Supplementary Data 1 [file 41467_2022_31815_MOESM4_ESM.xlsx]

## Sheet: DEGs and Sox17 binding
gene_name	log2FoldChange	adj_pval	Sox17Binding
Ryr2	0.686086	1.01734e-14	0
Ttn	1.0305	1.99019e-12	1
Cacna1c	0.666682	1.56154e-11	1
Macf1	0.601273	2.68189e-10	1
Ctnna3	0.709977	1.33386e-08	1
Auts2	0.790357	6.72401e-08	1
Spaca6	0.725677	7.12576e-08	1
Ubn2	0.628654	2.06133e-07	0
Ryr3	0.745391	3.50017e-07	0
Kmt2c	0.540046	1.09353e-06	0
Lama2	0.647036	1.6515e-06	0
Zbtb20	0.605481	1.6515e-06	1
Smg1	0.520496	1.68294e-06	1
Akap9	0.485852	2.64591e-06	1
Ppp1r9a	0.527366	5.01913e-06	1
Mdn1	0.471651	6.65057e-06	0
Vps13d	0.484095	9.94899e-06	1
Nfat5	0.53275	1.67025e-05	1
Fat1	0.47975	1.6889e-05	1
Myh7b	0.5875	1.77308e-05	1
Palld	0.482921	2.06847e-05	1
Hmcn1	0.455926	2.1992e-05	0
Nktr	0.522419	2.55079e-05	1
Tuba1b	-0.46406	3.19907e-05	1
Chd2	0.449038	3.39071e-05	1
Pcdh7	0.463781	3.60815e-05	0
Sorbs2	0.38784	3.70294e-05	0
Slc8a1	0.372056	4.51788e-05	0
Akap6	0.470643	5.70291e-05	1
Tet2	0.483104	0.000144698	1
Obscn	0.431296	0.000154633	0
Rxfp1	0.585883	0.000162545	0
Mdm4	0.456046	0.000169918	1
Prrc2c	0.379918	0.000174374	0
Mycbp2	0.397127	0.000174374	0
Baz2b	0.45775	0.000209619	1
Tmem245	0.471024	0.00021944	1
R3hdm1	0.477786	0.000246316	1
Zfc3h1	0.451084	0.000246316	0
Cdkn1c	-0.344896	0.000246316	1
Dmd	0.461493	0.000246316	0
Nf1	0.398208	0.000316778	0
Nexn	0.411243	0.000316778	0
Igf2r	0.389999	0.000353022	0
Herc1	0.392353	0.000353022	0
Tnrc6b	0.42721	0.000395493	1
mt-Nd4	0.417719	0.000395493	1
Myom1	0.339343	0.000400184	0
Abcc5	0.435235	0.000414333	0
Zfp407	0.438055	0.000414333	1
Setd5	0.381246	0.000414333	1
Tanc2	0.423722	0.000419597	0
Ash1l	0.391802	0.000482643	0
Syne2	0.341233	0.000488921	0
Luc7l2	0.391461	0.000488921	0
Nppa	-0.322132	0.000505661	0
Akap13	0.357796	0.000505661	1
Chd6	0.416075	0.00056038	1
Ccnt2	0.429516	0.000573786	0
Nsd1	0.340206	0.000573786	1
mt-Cytb	0.397696	0.000710398	1
Cacnb2	0.457307	0.000798265	0
4932438A13Rik	0.406431	0.000815479	0
Rbm25	0.376786	0.000815678	1
Nbea	0.414646	0.000815678	1
Fbn2	0.347716	0.000850032	0
Srek1	0.454443	0.000884689	0
Golgb1	0.355845	0.000884689	0
Birc6	0.339553	0.000908283	1
Mga	0.364642	0.000911877	1
Lama4	0.352227	0.000959678	1
Hist2h3b	-0.470303	0.00102464	0
Cep350	0.390088	0.00104395	0
Ank3	0.365418	0.00119993	1
Srrm2	0.340875	0.00119993	0
Unc5c	0.414064	0.00156308	1
Cspp1	0.470835	0.00158391	0
Wnk1	0.339537	0.00162149	1
Ino80d	0.43823	0.00167209	1
Ankrd17	0.346553	0.00170554	0
Fry	0.37217	0.00170554	1
Mast4	0.394352	0.00193275	1
Golga4	0.345874	0.00194721	1
Atrx	0.321708	0.00212158	0
Zfp871	0.431324	0.00224262	1
Slc5a3	0.502826	0.00229046	0
Utrn	0.335088	0.00247008	1
Crybg3	0.381796	0.0024787	0
Ralgapa2	0.415321	0.00257339	1
Golga3	0.381735	0.00257339	1
Slc24a2	0.494444	0.00258067	0
Crebbp	0.405568	0.00264891	0
Bdp1	0.390801	0.00278356	0
Frem2	0.419015	0.00278356	1
Kmt2a	0.425575	0.00310088	1
Wdfy3	0.36807	0.00311773	0
Rev3l	0.361509	0.00320443	0
Thada	0.431237	0.00322231	1
D5Ertd579e	0.345131	0.00331321	0
Sptbn1	0.262553	0.00353041	1
Trps1	0.414617	0.00361093	0
Adamts19	0.451038	0.00368396	0
Med13	0.339458	0.00370686	0
Dmxl2	0.45767	0.00379756	0
Fat3	0.409108	0.00383726	1
Ep300	0.426355	0.00387335	0
Nipbl	0.350144	0.00406073	1
Vps13c	0.392128	0.00415217	0
Brwd1	0.317477	0.0041752	1
N4bp2	0.360388	0.00420447	0
Erbb4	0.386268	0.00421465	0
Fyco1	0.387572	0.00430733	0
Ncor1	0.322825	0.00435426	1
Ssh2	0.348179	0.00443564	0
Zfp445	0.401243	0.00445764	0
Tnrc6a	0.331452	0.00462507	0
Dync2h1	0.417108	0.00471585	0
Sema6d	0.374703	0.00483191	1
Chd7	0.373225	0.00483191	1
Trip11	0.383303	0.00502533	0
Cdh2	0.331802	0.00502533	1
Jmjd1c	0.355533	0.00540568	1
Tagln2	-0.296854	0.00545462	1
Sdc1	-0.399338	0.00545462	0
Cdk6	0.403302	0.00545462	1
Col12a1	0.434338	0.00545462	1
Ppargc1a	0.392494	0.0056104	0
Alms1	0.421464	0.0056104	1
Sacs	0.369031	0.00561545	0
Ptprd	0.333694	0.00567513	1
Huwe1	0.295771	0.00623139	0
Kidins220	0.305635	0.00655894	1
Ubr5	0.300542	0.00658403	1
Hnrnpr	0.339297	0.00679475	0
Raph1	0.349641	0.00701844	1
Fat4	0.348303	0.00701844	0
Cox6b1	-0.292388	0.00701844	1
Hist1h2ak	0.350923	0.00706493	1
Cenpf	0.329605	0.00731937	1
Zcchc7	0.440508	0.00732023	0
Pnisr	0.322134	0.00797958	0
Robo1	0.374104	0.00800018	1
Svil	0.275921	0.00828931	1
Phc3	0.404764	0.00851289	1
Epha7	0.330936	0.00851289	0
Htt	0.344461	0.00851289	0
Arhgap6	0.423516	0.00851289	0
Atxn2	0.400069	0.00888262	1
Cnn1	-0.31687	0.0088954	0
Lpp	0.313884	0.00910129	0
Itm2c	-0.287071	0.00915003	0
Arhgap21	0.339541	0.00999171	0
Prkg1	0.386366	0.0100008	0
Strbp	0.344183	0.0106184	0
Nebl	0.283841	0.0107426	1
Zbtb37	0.349631	0.0107819	1
Cdc42bpa	0.334038	0.0111758	0
Meis2	0.318615	0.0111758	1
Trrap	0.294652	0.0111864	0
Nbeal1	0.368831	0.0117552	0
Nfib	0.302347	0.0117552	1
Lnpep	0.390264	0.0118782	1
Nav2	0.387289	0.0119157	1
Marcksl1	-0.29492	0.0124281	1
mt-Nd5	0.316048	0.0124281	1
Xrn1	0.360058	0.0128313	0
Pogz	0.372346	0.0132773	0
Psd3	0.347084	0.0132773	1
Cdk12	0.323246	0.0138706	1
Leng8	0.356152	0.0141927	0
Zfp369	0.3952	0.0143306	1
2700049A03Rik	0.396523	0.0144284	0
Zfp280d	0.347324	0.0144429	1
Bod1l	0.310738	0.0150713	1
mt-Nd6	0.35877	0.0156683	1
Prkdc	0.339814	0.015769	0
Fabp5	-0.317566	0.0161595	0
Kalrn	0.314521	0.0163437	1
Safb2	0.409983	0.0166525	0
Ahnak	0.256738	0.0166985	1
Srrm1	0.33836	0.0166985	1
Rbm5	0.279147	0.0166985	0
Rbm33	0.356488	0.01673	1
Lamc1	0.297175	0.0168917	1
Lrba	0.369256	0.0170472	1
Chd9	0.353029	0.0172796	1
Peak1	0.362701	0.0173546	0
Arid2	0.30174	0.017637	1
Bptf	0.314117	0.017705	1
Upk3b	-0.314662	0.017705	0
Enah	0.301999	0.0177588	1
Nudt4	-0.315352	0.0177588	1
Kat6b	0.371994	0.0177588	1
Zfp106	0.277823	0.0177588	0
Calm2	-0.256426	0.0178955	0
Rictor	0.332315	0.0179126	0
Kif1b	0.264207	0.0179126	0
Myo9a	0.320768	0.018752	0
Zfp292	0.292473	0.019491	0
Myh6	0.219796	0.0195488	1
2410089E03Rik	0.38818	0.0195488	0
Son	0.249702	0.0195488	1
Lcor	0.371302	0.0197756	1
Tmsb4x	-0.245949	0.0199963	0
Apc	0.29055	0.0200738	0
Bend4	0.319499	0.0200738	0
Hist1h2ai	-0.35573	0.020103	1
Clk4	0.351907	0.0203081	0
Myl4	-0.229769	0.0203081	1
Zgrf1	0.392989	0.0203081	1
Kdm7a	0.371714	0.0203081	1
Calm3	-0.268202	0.0207905	1
Cacna1d	0.367924	0.0211043	1
Stx16	0.349772	0.0214484	1
Robo2	0.387248	0.0222374	0
Loxl1	-0.368769	0.0223425	1
Pnn	0.304231	0.0234765	1
Clip1	0.281348	0.023837	0
Tnnc1	-0.235054	0.0244243	0
Slc25a36	0.314946	0.0244711	1
Zfp532	0.294196	0.0256057	1
Pdgfra	0.285443	0.0257019	1
Eif5a	-0.271465	0.0257854	0
Herc2	0.267185	0.0264186	0
Cep192	0.30528	0.0266829	1
Akt1	-0.266338	0.0266857	0
Setd2	0.294435	0.0266857	1
Taok1	0.26896	0.02783	0
Tie1	-0.303927	0.0284406	0
Zkscan3	0.31814	0.0288779	1
Ankhd1	0.28517	0.0288779	0
Myl2	-0.218783	0.0288779	1
Myo5a	0.311315	0.0288779	1
Phip	0.279868	0.0288779	0
Zfp451	0.312257	0.029276	0
Zbtb38	0.313515	0.0295899	0
Asxl2	0.328145	0.0296715	1
Igf1r	0.309182	0.0296944	1
Clasp1	0.249751	0.0300945	1
2010107E04Rik	-0.285337	0.0300945	0
Acta1	-0.277979	0.0300945	0
Atf7ip	0.275547	0.0301655	1
Pde4dip	0.26533	0.0302175	1
Fubp1	0.243837	0.0305098	0
Rps27l	-0.355771	0.0306129	0
Ppp1r3b	0.367434	0.0306669	1
Ralgapa1	0.292928	0.0322764	0
Gm2000	-0.258236	0.0324524	0
Fam178a	0.270298	0.0329974	1
Kansl1	0.309527	0.0331484	1
Cacna2d1	0.336519	0.0331484	0
Tbx20	0.24593	0.0331484	0
Csrp1	-0.233322	0.0334455	1
Mdh1	-0.218196	0.0338206	0
Psma4	-0.30229	0.0338206	0
Gpc6	0.395218	0.0353741	1
Map1b	0.239293	0.0357159	1
Dync1h1	0.244192	0.0358084	1
Cdk14	0.340082	0.0359462	0
Luc7l3	0.269025	0.0359763	1
Usp24	0.262576	0.0359853	0
Trim28	-0.264003	0.0360371	1
Ktn1	0.251401	0.0361997	1
Lrp4	0.357209	0.0361997	0
Atrn	0.322162	0.036826	0
Arfgef1	0.298772	0.0369704	0
Kmt2e	0.313891	0.0369704	1
Exoc1	0.331797	0.0369704	0
Dsp	0.273505	0.0369884	1
Fam208a	0.305981	0.0369884	0
Insr	0.29378	0.0369884	1
Pan3	0.32248	0.0370607	0
Cntrl	0.294019	0.0373328	0
Fam193a	0.338783	0.0373328	1
Mbtd1	0.315394	0.0374184	1
H3f3a	-0.275683	0.0375442	1
Chd8	0.284203	0.0375442	1
Nsmce1	-0.341212	0.0382019	0
Cyc1	-0.30229	0.0382582	1
2210018M11Rik	0.323448	0.0386311	1
Ylpm1	0.328661	0.0387259	1
Sh3gl1	-0.349438	0.0392987	1
Nufip2	0.29445	0.039553	1
Sbno1	0.249679	0.0395875	1
Ankrd26	0.388525	0.0395875	0
Nav1	0.324436	0.0398921	1
Rttn	0.359253	0.040733	1
Tsen34	-0.344063	0.040733	1
Mki67	0.236115	0.0418139	0
Cnot1	0.232941	0.0419276	0
Atp2b1	0.280018	0.0425458	0
Nin	0.318635	0.0425458	1
Stox2	0.347648	0.0425458	1
Gsta4	-0.349172	0.0425458	1
Ube2m	-0.281749	0.0426649	1
Polq	0.349379	0.042792	0
Usp34	0.257936	0.0428865	1
Lrrc59	-0.251958	0.0428865	1
Mapk8ip3	0.294445	0.0428865	0
Suv420h1	0.291306	0.0428865	1
Zfp608	0.28851	0.0430339	1
Tmem258	-0.291158	0.0430339	1
Fus	0.302049	0.0430339	0
Wdr89	-0.256084	0.0433456	0
Ppp2ca	-0.220369	0.0440545	0
Lamb1	0.236892	0.0441192	0
Alkbh1	0.348769	0.0441192	1
Zfp329	0.355054	0.0442518	0
Hist1h3h	-0.308359	0.0443772	1
Gnb2	-0.259383	0.0443772	1
Paxbp1	0.287569	0.0444424	0
Sep15	-0.25853	0.0444486	0
Ercc6	0.343667	0.0445648	1
Zzef1	0.29283	0.0447824	0
Psma6	-0.269753	0.044786	0
Tubb2a	-0.3106	0.044786	1
Eif3a	0.208659	0.044786	0
Arpc4	-0.275178	0.044786	0
Rsf1	0.299166	0.0450286	1
Hnrnpab	-0.237111	0.0452211	1
Itga1	0.261807	0.0452211	0
Rapgef6	0.294158	0.0455165	0
Dicer1	0.270015	0.0455567	1
Cnot4	0.351428	0.0455567	0
Dlc1	0.234246	0.0455567	1
Rbp1	-0.273564	0.0455567	1
Ncl	0.226805	0.0455953	1
Srp14	-0.294632	0.0457212	1
Hist1h4b	-0.273432	0.0458312	1
Usp31	0.348049	0.0461671	0
Ccdc186	0.318268	0.0463063	0
Smdt1	-0.314448	0.0467691	1
Tsc22d2	0.280689	0.0475263	0
Fam129b	-0.268979	0.0480888	1
Csnk1g2	-0.280892	0.0483609	0
Arid4b	0.297045	0.0487314	1
Atp11a	0.272129	0.0487801	1
Cnn2	-0.248406	0.0489404	0
Vps13b	0.302193	0.0489404	1
Ndufa4	-0.244353	0.0489404	0
Ankrd11	0.267034	0.0489404	1
Cox7b	-0.243089	0.0489404	0
Dctn2	-0.274629	0.0493468	1
Setx	0.259737	0.0493468	0
Mlf2	-0.264449	0.0493468	1
Tcf4	0.283478	0.0493872	0
Ak1	-0.27487	0.0493872	0
Rabac1	-0.295232	0.0493872	0
Rps3	-0.208578	0.0493872	1
Eif5b	0.288771	0.0494314	0
Cenpb	-0.29889	0.0494314	0
Clock	0.308119	0.0494314	1
Med13l	0.298795	0.0494314	0
Mical2	0.219573	0.0494314	0
Rbm6	0.289945	0.0494314	0
Vezt	0.292737	0.0495267	1
Dact3	-0.325566	0.0496202	0
Kdm5c	0.235664	0.0496202	0
2410015M20Rik	-0.303787	0.0497909	0
Clcn3	0.277967	0.0497909	0
Gabpb2	0.28528	0.0499382	0
Gpx1	-0.264701	0.0499382	0
Stk38l	0.320859	0.0503036	1
Alas2	-0.390191	0.0503441	0
Nudt3	-0.269117	0.0504593	1
Bbx	0.283942	0.0510073	0
Aif1l	-0.280911	0.0514191	0
Snrpb	-0.24602	0.0514545	0
Ago3	0.375444	0.0518553	1
Pou2f1	0.309077	0.0520069	1
Igfbp4	-0.266644	0.0520909	0
Secisbp2l	0.308465	0.0527555	0
Ccdc88a	0.270849	0.0528746	1
Clcn5	0.281641	0.0542185	1
Ttc14	0.293387	0.0552045	0
Hivep2	0.337716	0.0553377	1
Ppp4c	-0.265389	0.0553377	1
Fkbp8	-0.248836	0.0566721	1
Zim1	0.298252	0.0567606	0
Pfn1	-0.227517	0.057413	0
Fscn1	-0.265924	0.0580073	0
Zfp568	0.259166	0.0581453	1
Fam126a	0.276476	0.0582332	0
Hmgcr	0.271737	0.0590821	0
Malt1	0.35339	0.0590821	1
Ankrd16	0.333694	0.0590821	1
Anapc1	0.22306	0.0590821	0
Zfp704	0.27097	0.0590821	1
Camk2d	0.250764	0.0594002	0
Atrnl1	0.280845	0.0595097	0
Scmh1	0.334121	0.0595097	0
Pde7b	0.33595	0.0595472	0
Dpp3	-0.270438	0.0595472	0
Hectd1	0.222138	0.05973	1
Slc4a4	0.342455	0.0601678	0
Btaf1	0.268504	0.0604346	0
Gpatch8	0.301483	0.0606615	1
Otud4	0.231315	0.0606718	1
Prdx4	-0.254716	0.0614722	0
Prr14l	0.259217	0.0616189	0
Tet1	0.311883	0.0619063	1
Zeb1	0.249891	0.0619063	0
Trio	0.225653	0.061964	1
Urm1	-0.341095	0.0622181	1
Ncam1	0.26444	0.0628137	1
Adgrl2	0.275911	0.0629128	0
Mib1	0.232425	0.0635242	1
Hist1h1d	-0.23806	0.0642829	1
Tbc1d4	0.272039	0.0642829	0
Slc12a7	0.286671	0.0644421	0
Slc4a7	0.30827	0.0645758	0
Cep295	0.279088	0.0645758	1
Camk2a	0.341948	0.065112	0
Ndn	-0.2521	0.0656776	0
Ccar1	0.238055	0.0657647	0
Sept9	-0.236278	0.066317	0
Ppp1ca	-0.215689	0.0663254	1
Tnrc6c	0.312008	0.0664216	1
Camta1	0.323568	0.0666054	1
Gm608	0.296008	0.0667458	1
Tmtc2	0.330581	0.0668811	0
Mbnl2	0.271407	0.0668811	1
Rbm20	0.242101	0.0668811	0
Dcn	-0.279064	0.0669002	0
Eif3f	-0.292056	0.0669002	0
Tmem9	-0.297142	0.0672167	0
Helz	0.304771	0.0672167	0
Plagl1	0.245738	0.0678085	1
Hnrnpu	0.237104	0.0679813	1
Whsc1l1	0.302879	0.0681909	1
Lmna	-0.254299	0.0682297	1
Zcchc11	0.25671	0.0682297	0
Eif4h	-0.22348	0.0692921	1
Ptprb	0.253216	0.0697831	0
Adamts6	0.303658	0.0697831	0
Rab1b	-0.24095	0.0697831	1
Hmbox1	0.312829	0.070146	0
Myeov2	-0.303642	0.0702599	0
Lgals1	-0.199631	0.0702599	0
Atpif1	-0.220421	0.0710998	0
Itpr1	0.233675	0.071691	1
Tnks	0.233988	0.0717813	1
Sf3b6	-0.276022	0.072763	0
Cited1	-0.257367	0.072763	0
Cox7a2l	-0.251354	0.0729667	1
Abhd17a	-0.308013	0.0731435	0
Zkscan8	0.289698	0.0731435	0
Spon2	-0.293884	0.0735678	0
Actb	-0.176047	0.0735678	0
Arhgef12	0.239008	0.0735678	0
Med14	0.244761	0.0735678	0
Ttll4	0.266215	0.073817	1
Psmb4	-0.225091	0.073817	0
Higd2a	-0.308146	0.0739304	1
Zfp462	0.268239	0.0755863	1
Rfwd2	0.321529	0.0758019	1
Mrpl54	-0.306405	0.0758019	0
Mtx3	0.314628	0.0758019	0
Sptan1	0.190129	0.0758019	0
Clta	-0.235884	0.0758019	0
Adamts9	0.282479	0.0758019	1
Eif3e	-0.235821	0.0762047	0
Rasa2	0.330611	0.0763417	0
Abracl	-0.271414	0.0765046	0
Gabarap	-0.237614	0.0765046	0
H1f0	-0.224403	0.0765046	0
Myl9	-0.202003	0.0765046	0
Mllt4	0.215026	0.076522	0
Gnb2l1	-0.181577	0.0765677	1
Atp5k	-0.258264	0.0765677	0
Lmo7	0.208085	0.0765722	1
Srsf5	0.233283	0.0767528	1
Aspm	0.229805	0.0768133	1
Fam208b	0.257072	0.0768133	0
Hist1h3e	-0.251663	0.0768133	1
Uqcrh	-0.210818	0.0768133	1
Tenm3	0.260153	0.0768133	1
Gdi2	-0.198215	0.0770396	0
Atp5o	-0.214139	0.0772532	1
Atp5c1	-0.191416	0.0772532	0
Ago2	0.279288	0.0773331	1
Slc35b2	-0.302685	0.0773331	1
Fbln2	-0.1976	0.0773331	0
Cav3	-0.2909	0.0775328	0
Kat6a	0.271025	0.0781069	1
Phf3	0.226565	0.0788296	1
Serp1	-0.235764	0.0788296	1
Gas2l3	0.287878	0.0790343	1
Smg7	0.252146	0.0807423	1
Map1lc3a	-0.284415	0.0812644	0
Zc3h13	0.27873	0.0815685	0
Glipr2	-0.242985	0.0824348	0
Celf2	0.272891	0.0825207	0
Whsc1	0.214943	0.0838429	1
Itpr2	0.255601	0.0838429	0
Rnf187	-0.241189	0.0839944	1
Gnai2	-0.21979	0.0839944	1
Cep170	0.243626	0.0840583	1
Dmtf1	0.269118	0.0840583	1
Kdm5a	0.22826	0.0840583	0
Armcx4	0.25277	0.0840583	0
Tagln	-0.217636	0.0844015	0
Hat1	-0.249238	0.0844183	1
Phf23	-0.283146	0.0844938	0
Trappc1	-0.276976	0.0845091	1
Ddah2	-0.240248	0.0849575	0
Aamp	-0.232072	0.0860799	0
Tubb4b	-0.220927	0.0860799	1
Supt20	0.289639	0.0860799	0
Igsf3	0.228969	0.0860799	1
Ubr4	0.232085	0.0862443	0
Arhgef7	0.236024	0.0869829	0
Pkm	-0.213601	0.0869829	0
Plce1	0.238877	0.0875223	1
Atp2b4	0.235703	0.0877533	1
Ppp1r12b	0.236028	0.0877533	1
Zfp318	0.302114	0.0877533	0
Vps13a	0.29243	0.0877533	1
Atm	0.268434	0.0877533	0
Rpl41	-0.190439	0.0884826	0
Erf	-0.270523	0.088942	1
Slc9a3r2	-0.318695	0.0889523	0
Lamb2	0.24003	0.0889523	0
Vcan	0.360092	0.0894129	0
Akap11	0.231	0.0894129	0
Itm2a	-0.218209	0.0894129	0
Ssr2	-0.227201	0.0894475	1
Lrig2	0.29312	0.0894475	0
Ccp110	0.293522	0.0894475	1
Cox4i1	-0.194136	0.0894475	1
Arhgap32	0.307522	0.0900548	1
Pum1	0.237104	0.091025	1
Hook3	0.231717	0.0915471	1
Gpx8	-0.247737	0.0916869	0
Filip1	0.270468	0.0916869	0
Fabp3-ps1	-0.219664	0.0917082	0
Ctgf	0.284279	0.0932117	1
Pde7a	0.284161	0.0934566	1
Atp2a2	0.200853	0.0935539	0
Trpm7	0.239362	0.0937023	0
Etnk1	0.269186	0.0937724	0
Guf1	0.273679	0.095383	0
Cmya5	0.31256	0.0957307	0
Ssu72	-0.256715	0.0957307	1
Slc38a2	0.200851	0.0958431	1
Sbf2	0.224141	0.0958431	1
H2afx	-0.254888	0.0959378	1
Foxp2	0.298039	0.0964279	1
Arhgdia	-0.245899	0.0967685	1
Prdx1	-0.250842	0.0967685	0
Shfm1	-0.216469	0.0967685	0
Rc3h2	0.256647	0.0972284	0
Lyst	0.274804	0.09836	0
Rbm26	0.242599	0.09836	0
Srsf11	0.215477	0.09836	1
Arf5	-0.284902	0.09836	0
Sparc	-0.183975	0.0996032	0
Ybx3	-0.245438	0.0996032	0
Irs1	0.241935	0.0997093	1
Gm6563	-0.25988	0.0997093	0

## Sheet: Enrichment.down
category	ID	term	adj_pval	genes
GO: Biological Process	GO:0006123	Mitochondrial electron transport	7.87e-05	Cox4i1;Cox6b1;Cox7b;Ndufa4;Cox7a2l
reactome	R-HSA-2262752	Cellular responses to stress	0.00359207	Psma4;Psmb4;Psma6;Gpx1;Tuba1b;Tubb2a;H3f3a;H2afx;Prdx1;Gpx8;Hist1h3e;H1f0;Hist1h3h;Dctn2;Hist1h1d;Shfm1;Erf;Tubb4b;Hist1h4b
reactome	R-HSA-397014	Muscle contraction	0.00440614	Acta1;Myl4;Tnnc1;Cav3;Nppa;Myl2;Calm3;Myl9;Calm2
reactome	R-HSA-1640170	Cell cycle	0.0108633	Psma4;Psmb4;Ppp2ca;Psma6;Tuba1b;Tubb2a;H3f3a;H2afx;Lmna;Hist1h3e;Hist1h3h;Rab1b;Dctn2;Shfm1;Akt1;Tubb4b;Hist1h4b;Cdkn1c
reactome	R-HSA-445355	Smooth muscle contraction	0.0205696	Cav3;Calm3;Myl9;Calm2;Tagln;Cnn1;Cnn2
reactome	R-HSA-157118	Signaling by NOTCH	0.0386181	Psma4;Hist1h3e;Psmb4;Psma6;Hist1h3h;H3f3a;H2afx;Shfm1;Akt1;Hist1h4b

## Sheet: Enrichment.up
category	ID	term	adj_pval	genes
GO: Biological Process	GO:0006325	Chromatin organization	1.33e-07	Kdm5C;Chd2;Trrap;Znf462;Bptf;Hist1H2Ak;Kmt2C;Ubr5;Kmt2A;Chd6;Nipbl;Chd9;Chd8;Chd7;Clock;Crebbp;Ncor1;Setd2;Kansl1;Scmh1;Znf451;Tet1;Auts2;Atm;Tet2;Usp34;Mbtd1;Arid4B;Atrx;Rsf1;Ash1L;Kmt2E;Ppargc1A;Kdm5A;Camk2D;Kat6A;Nsd1;Huwe1;Dicer1;Jmjd1C;Paxbp1;Arid2;Asxl2;Kdm7A;Kat6B;Ep300
GO: Biological Process	GO:0010646	Regulation of cell communication	2.74e-07	Med13;Ryr2;Dync2h1;Akap6;Arhgef7;Dlc1;Atm;Macf1;Trps1;Camk2d;Ank3;Lrp4;Dicer1;Camk2a;Cacna1d;Akap13;Hmgcr;Otud4;Cdk14;Ppargc1a;Eif3a;Mapk8ip3;Lama2;Ankrd26;Auts2;Slc24a2;Tbx20;Ercc6;Kalrn;Usp34;Aspm;Cdc42bpa;Arhgef12;Nfat5;Malt1;Arfgef1;Pdgfra;Htt;Zfp451;Ep300;Atp2a2;Cnot1;Cmya5;Chd7;Safb2;Tnks;Ankrd17;Dmd;Ptprd;Crebbp;Cdk12;Kmt2a;Ppp1r9a;Itpr1;Clock;Plce1;Obscn;Ash1l;Chd8;Akap11;Camk2d;Robo1;Wnk…
GO: Biological Process	GO:0007010	Cytoskeleton organization	2.96e-07	Map1B;Pdgfra;Obscn;Clip1;Ttn;Fat1;Dlc1;Aspm;Taok1;Sorbs2;Cdc42Bpa;Ank3;Nebl;Ppp1R9A;Apc;Arfgef1;Rictor;Arhgap6;Ncor1;Ccdc88A;Hook3;Mical2;Enah;Ctgf;Tnks;Prkg1;Ssh2;Nexn;Palld;Son;Ccp110;Myh6;Mycbp2;Trpm7;Sptan1;Sptbn1;Cep350;Nf1;Mast4;Alms1;Svil;Syne2;Nav1;Phip;Dync1H1;Brwd1;Gas2L3;Clasp1;Dsp;Cep192;Dicer1;Fry;Akap9;Akap13;Ep300;Htt;Plce1;Nin
GO: Biological Process	GO:0072358	Cardiovascular system development	7.54e-07	Erbb4;Pdgfra;Trps1;Mdm4;Trip11;Ttn;Ryr2;Hnrnpu;Dlc1;Mib1;Hectd1;Nipbl;Akap6;Sorbs2;Slc4A7;Nebl;Chd7;Rbm20;Setd2;Slc8A1;Mical2;Vcan;Ankrd17;Ctgf;Prkdc;Atm;Prkg1;Nexn;Myh6;Insr;Ncam1;Ncl;Frem2;Nf1;Ptprb;Tbx20;Cacna1C;Tcf4;Fat4;Dsp;Dync2H1;Camk2D;Cntrl;Kat6A;Lama4;Dicer1;Adamts6;Robo1;Akap13;Asxl2;Cdh2;Ep300;Plce1
GO: Biological Process	GO:0000902	Cell morphogenesis	9.98e-05	Map1B;Kidins220;Dlc1;Sema6D;Atxn2;Ank3;Fat3;Ppp1R9A;Apc;Igf1R;Unc5C;Enah;Ssh2;Palld;Ccp110;Znf280D;Raph1;Mycbp2;Sptan1;Sptbn1;Kiaa0586;Ncam1;Itga1;Mapk8Ip3;Ptprd;Alms1;Arhgef7;Nfib;Dmd;Tbx20;Phip;Golga4;Brwd1;Clasp1;Kalrn;Dync2H1;Camk2A;Lama2;Lamb1;Lamb2;Lamc1;Dicer1;Jmjd1C;Fry;Lrp4;Macf1;Robo1;Robo2;Peak1;Cdh2;Ep300;Htt;Epha7;Nin
Pathway	1269478	Signaling by PDGF	0.00187	Erbb4;Pdgfra;Ago3;Rictor;Tnrc6C;Ago2;Sptan1;Sptbn1;Insr;Tnrc6B;Ncam1;Irs1;Itpr1;Itpr2;Nf1;Tnrc6A;Rasa2;Camk2A;Camk2D;Akap9
GO: Biological Process	GO:0007155	Cell adhesion	0.00328	Pdgfra;Fat1;Dlc1;Utrn;Rc3H2;Sorbs2;Col12A1;Ank3;Pnn;Vezt;Fat3;Apc;Rictor;Chd7;Crebbp;Arhgap6;Ncor1;Tenm3;Vcan;Ctnna3;Ctgf;Prkdc;Prkg1;Atp2A2;Trpm7;Ncam1;Itga1;Malt1;Frem2;Nf1;Ptprd;Arhgef7;Dmd;Fat4;Zeb1;Clasp1;Dsp;Lama2;Lama4;Lamb1;Lamb2;Lamc1;Dicer1;Lmo7;Lpp;Macf1;Robo1;Robo2;Peak1;Cdh2;Pcdh7;Cdk6;Epha7
GO: Biological Process	GO:0045595	Regulation of cell differentiation	0.00911	Erbb4;Map1B;Pdgfra;Trps1;Meis2;Fbn2;Kidins220;Sema6D;Mib1;Aspm;Kiaa1109;Akap6;Fat3;Ppp1R9A;Ankrd26;Apc;Chd7;Clock;Ccdc88A;Igf1R;Hook3;Tenm3;Ankrd17;Ctgf;Ssh2;Cnot1;Setx;Kmt2E;Mapk8Ip3;Nf1;Ptprd;Alms1;Adamts9;Arhgef7;Dmd;Tbx20;Golga4;Tcf4;Fat4;Zeb1;Clasp1;Kalrn;Dicer1;Ccnt2;Lrp4;Macf1;Robo1;Robo2;Akap13;Asxl2;Cdh2;Ep300;Cdk6;Epha7;Nin
GO: Biological Process	GO:0003170	Heart valve development	0.03	Hectd1;Tbx20;Robo1;Robo2;Mdm4;Adamts9
GO: Biological Process	GO:0035904	Aorta development	0.0395	Hectd1;Chd7;Cntrl;Kat6A;Adamts6
