# Supplementary material for: A SOX17-PDGFB signaling axis regulates aortic root development
Source: Nat Commun. 2022 Jul 13;13:4065. doi: 10.1038/s41467-022-31815-1 (PMC9279414; doi:10.1038/s41467-022-31815-1)
Supplement: Supplementary file 5 — Source Data [file 41467_2022_31815_MOESM5_ESM.xlsx]

## Sheet: Fig 2
Fig 2c		Control							Sox17eKO
Valve area (um2)	RCL	4042.6	5216	4926.6	5629.8	6185.2	4540.6	5555.6	3613.6	3539	5773	3136.4	4826	4995.8	5519.2
	LCL	3990.4	6592.6	4987.8	5183.6	8371.2	5406.8	5487.6	4275.4	3623	5527.2	4418	4762.4	7361.8	4725.4
	NCL	3779.6	3989.4	4144.6	4734.6	5279.2	3660.8	4288.8	2354.6	3885	3634	3172.6	2622.6	1257.2
Fig 2e		Control						Sox17eKO
EDU+ Cells (%)	RCL	14	14.4016	12.6667	13.438	12.8	14.6096	14.248	17.265	13.198	15.2355	13.0952	15.0273
	LCL	16.7476	18.3735	15.1463	19.6701	13.5802	12.3967	18.4539	16.7969	14.3917	12.9663	11.976	14.8532
	NCL	17.8499	18.5958	13.0275	13.0357	12.4031	15.6627	6.50407	8.27586	7.67974	8.70787	8.83249	9.43194

## Sheet: Fig 3
Fig 3b		Control						Sox17eKO
Thickness (um)	Aortic wall	29.2745	32.4245	31.6106	30.1992	28.8841	29.03	22.0249	22.1241	23.0281	22.7769	26.873	23.4367
Fig 3d		Control						Sox17eKO
EDU+ Cells (%)	Aortic wall	28.1588	29.8013	30.8725	27.3859	29.0043	30.7692	21.1765	23.1343	22.5	20.9524	19.0909	19.2308
Fig 3f		Control			Sox17eKO
Relative Aician blue density in NCL		0.74663	1.16927	1.0841	0.528861	0.618275	0.434259
Fig 3h		Control			Sox17eKO
Relative HABP2 density in wall of NCS		1.01786	0.910714	1.07143	0.616071	0.75	0.616071
Fig 3j		Control			Sox17eKO
Relative VCAN density in wall of LAS		0.652174	1.43478	0.913044	1.8913	1.82609	2.73913
Fig 3l		Control			Sox17eKO
Relative COL1A1 density in wall of LAS		1.16039	0.764158	1.07548	1.81134	1.86794	1.44341

## Sheet: Fig 4
Fig 4f		Control							Sox17eKO
Distance from LCO to AV base (um)		102	114	120	72	84	126	126	222	150	126	138	144

## Sheet: Fig 5
Fig 5e		Control					Sox17eKO
Relative KLF4 Density	LCO	1.32656	0.887696	0.935571	0.802916	1.04728	0.698188	0.209456	0.16536	0.139638	0.335852
	LCA	1.04665	1.34538	0.949975	0.716	0.942009	0.62128	0.420511	0.124401	0.417989	0.309621

## Sheet: Fig 6
Fig 6c		Control				Sox17eKO
Relative pERK Density	RCL	2.42492	0.187882	1.21749	0.169702	0.793804	1.81762	0.362329	0.612051
	LCL	0.329871	2.80199	3.07658	0.547837	2.24304	0.257272	0.219331	0.453721
	NCL	3.55223	1.04941	4.2207	4.58884	0.306386	0.242134	0.008923	0.987956
Fig 6e		Control					Sox17eKO
Relative PDGFRB Density	RCL	1.08222	1.00881	1.05427	0.902648	0.952058	0.785759	0.896437	0.816252	0.871591	0.906319
	LCL	1.07685	0.929471	0.973799	0.977187	1.06189	0.73776	0.736066	0.738607	0.82811	0.978316
	NCL	0.930318	1.03733	0.953752	0.837145	0.902366	0.537297	0.6364	0.509628	0.701338	0.610706

## Sheet: Fig 7
Fig 7b		IgG			SOX17
Relative enrichment to 1% input	enhancer 1	0.00779201	0.00390709	0.00225126	0.0130227	0.032907	0.0254356
	enhancer 2	0.00297059	0.00259241	0.00969535	0.00678099	0.00290565	0.006487
Fig 7c
Relative Luciferase activity	pGL3	0.993092	1.00568	1.05844	0.942789
	Enhancer 1-WT	2.70878	3.05268	2.57312	2.76167
	Enhancer 1-Del	2.2613	2.17909	2.30509	2.11755
	Enhancer 2-WT	1.29485	1.55126	1.2647	1.27634
	Enhancer 2-Del	1.35073	1.46933	1.36582

## Sheet: Fig 8
Fig 8d		Control					Sox17eKO;R26RePDGFB
Valve area (um2)	RCL	5024.19	5237.65	5305.78	4938.43	5624.44	5029.57	4825.15	5212.06	5400.51	4890.58
	LCL	5061.28	5403.53	5863.19	5127.37	5462.09	5078.4	5009.52	5227.97	5558.01	5459.62
	NCL	4180.47	4376.63	4191.54	3995.58	4997.04	4166.99	4089.15	3968	4840.38	4305.15
Fig 8f		Control					Sox17eKO;R26RePDGFB
Distance from LCO to AV base (um)		126	96	120	114	120	108	102	108	162	126
Fig 8h		Control					Sox17eKO;R26RePDGFB
Thickness (um)	Aortic wall	29.5863	32.0424	31.9778	28.2378	32.4909	29.1531	32.3589	26.7039	35.2441	35.0319

## Sheet: Fig 9
Fig 9b		Control					Sox17eKO					Sox17eKO;R26RePDGFB
EDU+ Cells (%)	Aortic wall	29.1667	25.8621	29.2308	28.2609	26.4706	20.2899	18.6667	21.4286	21.2121	19.2308	25.3061	27.6191	29.8851	26.5625	28.5714
Fig 9d		Control					Sox17eKO					Sox17eKO;R26RePDGFB
EDU+ Cells (%)	RCL	20.5687	17.6365	19.5259	12.2035	19.3346	14.5336	14.0646	14.4737	17.1946	20.7954	14.7711	16.2463	25.9745	23.607	18.5801
	LCL	20.5408	13.1097	17.5706	20.5507	14.4346	17.833	16.4216	17.1429	18.6111	18.2374	17.1233	13.079	16.9742	23.8491	15.9196
	NCL	19.5776	17.3248	25.2821	17.5709	14.4109	9.07087	9.71186	8.39161	10.5518	11.1379	25.4832	14.5804	15.0295	16.3063	14.9258
Fig 9f		Control					Sox17eKO					Sox17eKO;R26RePDGFB
Relative pERK Density	RCL	0.902854	0.380103	1.06049	1.27597	1.38058	0.72778	1.39564	0.517647	0.715485	0.773189	0.549728	0.829375	1.12749	0.795467	1.07343
	LCL	1.05391	0.655172	0.742588	1.01166	0.85649	0.939152	0.858298	0.667005	1.10513	1.17605	0.6394	0.757912	1.01715	1.10542	1.18847
	NCL	1.23311	1.33239	1.08963	1.43114	1.21594	0.501712	0.569008	0.411101	0.28721	0.437137	1.31614	1.43946	0.938085	0.81286	1.06644

## Sheet: Supplementary Fig 2
Supplementary Fig 2b	Control					Sox17eKO
TUNEL+ Cells/ventricle section	16	11	10	12	11	41	32	37	43	44
Supplementary Fig 2c	Control					Sox17eKO
Thickness (um)	101.923	117.308	121.154	109.615	128.846	90.3846	76.9231	69.2308	53.8462	82.6923

## Sheet: Supplementary Fig 3
Supplementary Fig 3		Control							Sox17eKO
Valve area (um2)	PV	12546.7	14016.7	16110					14478.5	14346.3	12618
	TV	13765.2	14363.8	12655	14455.8	12739.4	14854.5	16862.4	14675	15720.1	11628.8	13584.8	15247	17471	13299.3
	MV	11612.4	15159.4	13710.6	11788.8	15266.2	15020.2	13661.4	8446.4	14693.6	9931.6	12452	13129.4	12539.7	15460.4

[truncated: 10 more sheets: Supplementary Fig 4, Supplementary Fig 5, Supplementary Fig 6, Supplementary Fig 7, Supplementary Fig 8, Supplementary Fig 10, Supplementary Fig 13, Supplementary Fig 15, Supplementary Fig 16, Supplementary Fig 17]
